# Supplementary material for: MBP-11901 Inhibits Tumor Growth of Hepatocellular Carcinoma through Multitargeted Inhibition of Receptor Tyrosine Kinases
Source: Cancers (Basel). 2022 Apr 14;14(8):1994. doi: 10.3390/cancers14081994 (PMC9030223; doi:10.3390/cancers14081994)
Supplement: Supplementary file 1 [file cancers-14-01994-s001.zip]

Archive with 1 entries (1 files):
- cancers-1659720-supplementary.pdf
